# Supplementary material for: Direct Measurement of B Lymphocyte Gene Expression Biomarkers in Peripheral Blood Transcriptomics Enables Early Prediction of Vaccine Seroconversion
Source: Genes (Basel). 2021 Jun 25;12(7):971. doi: 10.3390/genes12070971 (PMC8304400; doi:10.3390/genes12070971)
Supplement: Supplementary file 1 [file genes-12-00971-s001.zip]

Archive with 4 entries (4 files):
- suppl figure 1.JPG
- supplementary workflow.pdf
- Supplymentary_Figure2.tiff
- supplymentary_figure3.tiff
